# Supplementary material for: Enhancing EQ-5D-5L Sensitivity in Capturing the Most Common Symptoms in Post-COVID-19 Patients: An Exploratory Cross-Sectional Study with a Focus on Fatigue, Memory/Concentration Problems and Dyspnea Dimensions
Source: Int J Environ Res Public Health. 2024 May 3;21(5):591. doi: 10.3390/ijerph21050591 (PMC11121728; doi:10.3390/ijerph21050591)
Supplement: Supplementary file 1 [file ijerph-21-00591-s001.zip]

Archive with 1 entries (1 files):
- ijerph-2973552-supplementary.pdf
